# Supplementary material for: CF-Seq, an accessible web application for rapid re-analysis of cystic fibrosis pathogen RNA sequencing studies
Source: Sci Data. 2022 Jun 16;9:343. doi: 10.1038/s41597-022-01431-1 (PMC9203545; doi:10.1038/s41597-022-01431-1)
Supplement: Supplementary file 2 — Supplementary Table S1 [file 41597_2022_1431_MOESM2_ESM.xlsx]

## Sheet: Sheet1
Genus	Species	Type	Location	Clinical Relevance
Aspergillus	Aspergillus fumigatus	Fungus	Lung	Aspergillus colonization is associated with lower lung function and more frequent hospitalization82. Long-term colonization is also associated with declining chest computed tomography (CT) scores over time83. Aspergillus colonization can result in a hard-to-treat chronic condition called allergic bronchopulmonary aspergillosis (ABPA)84.
Bacteroides	Multiple	Bacterium	Gut	For infants with CF, the stool microbiota does not exhibit the increase in diversity that is observed in infants without CF over the first several years of life. Specifically, infants with CF tend to see reduced levels of the genus Bacteroides (the same has been noted for Veillonella species, Prevotella species, and Bifidobacterium species as well)85,86. Exposure of intestinal cell lines to Bacte…
Burkholderia	Multiple	Bacterium	Lung	Burkholderia species infections are extremely difficult to eradicate after the bacteria occupy the CF lungs and establishes chronic infection87. Associated with highly unpredictable clinical symptoms, in some cases severe decline in lung function and high mortality87. Burkholderia cenocepacia and Burkholderia multivorans are the most common species isolated from the CF lungs, with B. cenocepacia …
Candida	Candida albicans	Fungus	Lung	Candida albicans is the most common fungus isolated from the lungs of pwCF90. A mild association between Candida albicans colonization and lung function decline has been observed91.
Clostridium	Clostridium difficile	Bacterium	Gut	pwCF present with a much higher prevalence of GI colonization with C. difficile than the general population, although severe C. difficile infection is not common and carriage of C. difficile is usually asymptomatic92. High prevalence of C. difficile in the CF population is thought to stem from frequent antibiotic use and hospital-based exposure93.
Fusobacterium	Fusobacterium nucleatum	Bacterium	Lung	Fusobacterium nucleatum, an anaerobe, is known to be present on occasion in the cystic fibrosis lung, with one study finding that of 109 pwCF, it was detected in 5.5% of subjects94. A study has shown that F. nucleatum and P. aeruginosa frequently coexist in the lungs – and this co-culture state has been found to be associated with increased bacterial count and bacterial tolerance to antibiotics95…
Haemophilus	Haemophilus influenza	Bacterium	Lung	H. influenza commonly infects pwCF in early childhood, alongside Staphylococcus aureus, although detection has been waning in recent years96. Long term colonization with hyper-mutable H. influenza strains has been found to be more common in pwCF than the general population97.
Mycobacterium	Mycobacterium abscessus	Bacterium	Lung	Increasing in prevalence and associated with dramatic disease progression98. Often requires extensive antibiotic treatment98. Can be a contraindication for lung transplant98.
Pseudomonas	Pseudomonas aeruginosa	Bacterium	Lung	With increasing age, P. aeruginosa tends to dominate the airway, evolving to resist antibiotics and out-competing other airway pathogens88. Once chronic infection is established, constant antibiotic use is required to keep the bacterium at bay; once established it can rarely be eradicated99. P. aeruginosa infection has been associated with worsening lung function over time100.
Porphyromonas	Multiple	Bacterium	Lung	The genera Porphyromonas is commonly detected in the CF lungs101. Recent studies suggest that certain Porphyromonas species (namely P. catoniae) are abundant in pwCF who are not colonized with P. aeruginosa, and that significant decline in P. catoniae may serve as a biomarker for the onset of P. aeruginosa infection5.
Staphylococcus	Staphylococcus aureus	Bacterium	Lung	S. aureus often colonizes the lungs of pwCF at a relatively early age, but has been found to co-exist in some cases with P. aeruginosa in older people102. pwCF infected with both S. aureus and P. aeruginosa tend to exhibit worse lung function than those infected with either P. aeruginosa or S. aureus alone103. pwCF infected with S. aureus alone (vs. those with P. aeruginosa alone) tend to have be…
Stenotrophomonas	Stenotrophomonas maltophilia	Bacterium	Lung	S. maltophilia has a known capacity to persistently colonize the CF lung and to become multidrug resistant104,105.
Streptococcus	Multiple	Bacterium	Lung	In young children with CF, before the lungs are dominated by the classic CF pathogens (e.g., P. aeruginosa, S. aureus), Streptococcus species tend to be the predominate species106. The clinical implications of Streptococcus infection for pwCF are complex – infection with certain species like the S. milleri group are associated with pulmonary exacerbation (acute, rapid decline in lung function), y…
