# Supplementary material for: CF-Seq, an accessible web application for rapid re-analysis of cystic fibrosis pathogen RNA sequencing studies
Source: Sci Data. 2022 Jun 16;9:343. doi: 10.1038/s41597-022-01431-1 (PMC9203545; doi:10.1038/s41597-022-01431-1)
Supplement: Supplementary file 3 — Supplementary Table S2 [file 41597_2022_1431_MOESM3_ESM.xlsx]

## Sheet: Sheet1
Application Name	Description	Value Added	Limitations for CF Pathogen Research
One-Stop RNA-Seq108	One-Stop RNA-Seq provides a web interface that enables users without a computational background to perform common forms of RNA-seq analysis on selected datasets.	Provides many data analysis modules for analysis of uploaded data: quality control, differential gene expression analysis, gene set enrichment analysis, alternative splicing analysis, and more.	The application is geared towards users who want to analyze data from their own experiments (it requires data upload to perform analysis), not those who want to get a sense of prior research in a specific domain or filter domain studies by experimental parameters (strain, treatment, media, gene(s) perturbed, etc.). Furthermore, the ability to analyze study data is limited to studies of species wi…
START109	START is an easy-to-use web interface that allows users to upload RNA-seq datasets, perform automated differential expression analysis, and view results.	Provides many data analysis modules for differential gene expression analysis of uploaded data: PCA plots, volcano plots, box plots, and heat maps. Also provides many options for the analysis of individual studies, including selecting the groups of experimental samples to compare, selecting genes of interest to view, and filtering analysis result by statistical significance (p value)	The application is geared towards users who want to analyze data from their own experiments (it requires data upload to perform analysis), not those who want to get a sense of prior research in a specific domain or filter domain studies by experimental parameters (strain, treatment, media, gene(s) perturbed, etc.).
GREIN110	GREIN combines thousands of processed RNA-Seq datasets, makes their metadata available for viewing, and gives access to analysis results for each individual study.	Offers a large suite of processed studies and makes their data more accessible, with metadata, count tables and visualization (density plots, heat maps, etc.) provided to users. Furthermore, it allows user to visualize data from tens of thousands of individual studies.	Geared towards analysis of individual studies but does not permit comparison of studies by experimental parameters (strain, treatment, media, gene(s) perturbed, etc.) across studies. This would require manual annotation of these parameters in the application, guided by domain-specific researchers (this manual annotation has been performed for CF-Seq). Also, geared towards human, mouse, and rat st…
easyGEO (part of eVITTA) 111	easyGEO, one element of the three-part ‘easy Visualization and Inference Toolbox for Transcriptome Analysis’ (eVITTA) suite, allows users to view metadata and analyze the results of studies in GEO by simply searching for their study accession number(s).	Allows users to search for a GEO accession (for any species) and pull-out information about experimental metadata as well as data like count tables from the study if they were provided in GEO. This data can then be fed into the analysis modules of the app to produce differential expression analysis results.	Geared towards analysis of individual studies but does not permit comparison of studies by experimental parameters (strain, treatment, media, gene(s) perturbed, etc.). This would require manual annotation of these parameters in the application, guided by domain-specific researchers. The application still requires some manual user cleaning and re-upload of count tables, though the requisite files …
Gene Expression Browser (GXB)112	GXB is a curated compendium of 93 public datasets from human monocyte immunological studies	Allows users to filter studies by experimental characteristics (disease, sample source, platform). For each study, the user can view expression values for individual genes across experimental samples, download data analysis figures, and visit corresponding web pages in GEO and PubMed	Geared specifically towards studies of human monocyte gene expression. The studies are not directly relevant for researchers who study cystic fibrosis pathogens.
ImaGEO: Integrative Meta-Analysis of GEO Data113	ImaGEO is geared towards meta-analysis of gene expression across studies. The application works for studies on a set of species including humans and other model organisms (Yeast, fruit fly, mouse, rat, and CF pathogen Pseudomonas aeruginosa)	Allows users to paste in 2-10 GEO study identifiers, manually select control and experimental conditions, and create a report showing genes that were differentially expressed across studies in a data table and heat map.	Compatible with a strong list of model organisms, but is not compatible with most microbes of interest to CF pathogen researchers (except for Pseudomonas aeruginosa). Focused on meta-analysis of small groups of studies, so does not permit comparison of experimental parameters (strain, treatment, media, gene(s) perturbed, etc.).
