# Supplementary material for: CF-Seq, an accessible web application for rapid re-analysis of cystic fibrosis pathogen RNA sequencing studies
Source: Sci Data. 2022 Jun 16;9:343. doi: 10.1038/s41597-022-01431-1 (PMC9203545; doi:10.1038/s41597-022-01431-1)
Supplement: Supplementary file 4 — Supplementary Table S3 Supplementary Table S4 is available within the general Supplementary Information file alongside figures S1-S6 [file 41597_2022_1431_MOESM4_ESM.xlsx]

## Sheet: Sheet1
GSE ID	Species	Title	Contributor(s)	Associated Publication
GSE122391	A. fumigatus	Transcriptomics analysis of Aspergillus fumigatus co-cultivated with Pseudomonas aeruginosa	Keller S, Heinekamp T, Valiante V, Brakhage AA	NA
GSE140840	A. fumigatus	Sensitivity of transcription factor mutants of Aspergillus fumigatus to Congo Red	Raj S, Sismeiro O, Legendre R, Varet H, Bromley M, Latgé J	PMID: 34006660
GSE152682	A. fumigatus	Transcriptome analysis of conidium germination of Aspergillus fumigatus in different growth conditions	Danion F, Legendre R, Sismeiro O, Varet H, Mouyna I	PMID: 33419224
GSE173349	A. fumigatus	The peroxiredoxin Asp f3 acts as redox sensor in Aspergillus fumigatus	Boysen JM, Saeed N, Wolf T, Panagiotou G, Hillmann F	PMID: 33946853
GSE55648	A. fumigatus	Transcriptome study of A. fumigatus hyphae and human neutrophils	Lapp K, Vödisch M, Kroll K, Pähtz V, Bruns S, Strassburger M, Linde J, Guthke R, Kniemeyer O, Valiante V, Heinekamp T, Brakhage AA	NA
GSE55943	A. fumigatus	Next Generation Sequencing identifies O2-responsive genes in the human pathogenic fungus Aspergillus fumigatus	Hillmann F, Linde J, Brakhage AA	PMID: 24948085
GSE95798	A. fumigatus	Transcriptome analysis of Aspergillus fumigatus in the presence of sugarcane bagasse	Gouvêa PF, Bernardi AV, Gerolamo LE, Santos Ed, Riano-Pachon DM, Uyemura SA, Dinamarco TM	PMID: 29614953
GSE97495	A. fumigatus	Aspergillus fumigatus protein phosphatase PpzA is involved in iron assimilation, secondary metabolite production, and virulence	Oliveira Manfiolli A, Alves de Castro P, Dolan S, Doyle S, Riaño Pachón DM, Ulaş M, Noble LM, Mattern D, Valiante V, Bayram O, Goldman GH	PMID: 28753224
GSE97539	A. fumigatus	Gene expression changes in the absence of the carbon catabolite repressor, CreA.	Beattie S, Cramer R	PMID: 28423062
GSE129572	Bacteroides species	Analysis of the transcriptome of Bacteroides thetaiotaomicron during growth on complex N-glycan as the sole carbon source	Bolam DN, Briliute J	PMID: 31160824
GSE74379	Bacteroides species	RNA-seq analysis of Bacteroides xylanisolvens XB1AT grown on pectin or xylan	White BA, Fields CJ, Mosoni P, Despres J	PMID: 27142817
GSE147369	Burkholderia species	Transcriptional of Burkholderia thailandensis E264 and Burkholderia thailandensis BPM	LI J, Zhong Q, Lu W	NA
GSE155982	Burkholderia species	Burkholderia cenocepacia K56-2 transcriptomic profile during the early contacts with surface of host bronchial epithelial cells	Fialho AM, Pimenta AI, Bernardes N, Mil-Homens D	PMID: 33707642
GSE19115	Burkholderia species	Mapping the Burkholderia cenocepacia niche response via high-throughput sequencing	Yoder-Himes DR, Chain PS, Zhu Y, Wurtzel O, Rubin EM, Tiedje JM, Sorek R	PMID: 19234113
GSE77970	Burkholderia species	Comparison of the transcriptomes of a Burkholeria pseudomallei bprR [bpss0688] mutant, a bprS [bpss0687] mutant and a bprRS double mutant with the wild-type B. pseudomallei K96243 parent strain.	Boyce JD, Powell D	PMID: 27147217
GSE100737	C. albicans	Transcript levels of genes in the wild type CAI4 as well as the gdt1/gdt1,the pmr1/pmr1 and the gdt1/gdt1 pmr1/pmr1 mutants	Jiang L, Yang Y	PMID: 29954393
GSE110291	C. albicans	Characterization of a Candida albicans Isolated from a recurrent Cervical Lymphadenitis Patient and it’s Clinic Indication	Zhang C	NA
GSE116533	C. albicans	Interaction of soil amoeba Protostelium aurantium with three pathogenic yeasts Candida spp. (here: C. albicans and C. glabrata)	Radosa S, Linde J, Hillmann F	NA
GSE123412	C. albicans	Gcn5 Controls Virulence of the Human Fungal Pathogen Candida albicans through Multiple Regulatory Networks	Shivarathri R	PMID: 31263212
GSE136116	C. albicans	Global transcriptomic analyses of the Candida albicans response to treatment with a novel inhibitor of filamentation	Romo JA, Zhang H, Hong C, Wang Y, Lopez-Ribot JL	PMID: 31511371
GSE136940	C. albicans	Humans and other commonly used model organisms are resistant to cycloheximide-mediated biases in ribosome profiling experiments	Sharma P, Nilges BS, Wu J, Leidel SA	PMID: 34429433
GSE147697	C. albicans	Transcriptome analysis uncovers a link between copper metabolism, and both fungal fitness and antifungal sensitivity in the opportunistic yeast Candida albicans	Khemiri I, Tebbji F, Sellam A	PMID: 32508775
GSE154488	C. albicans	Global Translational Landscape of the Candida albicans Morphological Transition	Kadosh D, Choudhary S	PMID: 33585865
GSE173668	C. albicans	The Negative Effect of Protein Phosphatase Z1 Deletion on the Oxidative Stress Tolerance of Candida albicans Is Synergistic with Betamethasone Exposure	Pócsi I, Jakab Á	PMID: 34356919
GSE68477	C. albicans	Transcriptional landscape of transkingdom communication between Candida albicans and Streptococcus gordonii	Dutton LC, Paskiewicz KH, Silverman RJ, Splatt PR, Shaw S, Nobbs AH, Lamont RJ, Jenkinson H, Ramsdale M	PMID: 26042999
GSE86540	C. albicans	Effects of pH on the transcriptional profile of adenylate cyclase (cyr1) mutants	Hollomon JM, Grahl N, Koeppen K, Willger SD, Hogan DA	PMID: 27921082
GSE96965	C. albicans	Identification and mode of action of a plant natural product targeting human fungal pathogens	Dorsaz S, Sanglard D	PMID: 28674054
GSE103952	C. difficile	Deoxycholate induces biofilm formation by Clostridium difficile while repressing sporulation and toxin production	Tremblay Y, Monot M	PMID: 31098293
GSE107961	C. difficile	Clostridium difficile transcriptome of strain R20291 in response to cysteine by using a time-resolved RNA-sequencing	Wang J, Gu H	PMID: 30172297
GSE63777	C. difficile	Regulation of σK activity and function by SpoIIID during Clostridium difficile sporulation	Pishdadian K, Shen A	PMID: 25393584
GSE86152	C. difficile	Effect of Bile Acids on C. difficile Growth	Sorg J, Monot M	NA
GSE86612	C. difficile	Pathogenomic study of Clostridium difficile strains	Monot M, Dupuy B	NA
GSE164282	F. nucleatum	Influence of dual-species coaggregation on transcriptional changes of Streptococcus gordonii and Fusobacterium nucleatum subsp. polymorphum	Liu T, Guo L	PMID: 35071038
GSE106187	H. influenza	RNA SEQ NTHi modA2	Atack JM, Jennings MP	NA
GSE129761	H. influenza	RNA SEQ NTHi modA15	Atack JM, Jennings MP	PMID: 31320413
GSE129764	H. influenza	RNA SEQ NTHi modA18	Atack JM, Jennings MP	PMID: 31320413
GSE129786	H. influenza	RNA SEQ NTHi modA10	Atack JM, Jennings MP	NA
GSE131505	H. influenza	Sustained reprioritization of metabolic pathways is associated with persistence and biofilm formation in non-typeable Haemophilus influenzae	Harrison A, Hardison RL, Wallace RM, Fitch J, Heimlich DR, O'Bryan M, Sebra RP, Dubois L, St. John-Williams L, White P, Mosely M, Thompson J, Justice SS, Mason KM	PMID: 31700653
GSE63900	H. influenza	Dual RNA-sequencing of nontypeable Haemophilus influenzae and host cell transcriptomes reveals new aspects of host-pathogen interface	Baddal B, Muzzi A, Censini S, Calogero RA, Torricelli G, Guidotti S, Taddei AR, Covacci A, Pizza M, Rappuoli R, Soriani M, Pezzicoli A	PMID: 26578681
GSE78787	M. abscessus	RNA sequencing of Mycobacterium abscessus under infection-relevant conditions	Miranda-CasoLuengo AA, Dinan AM, Loftus BJ	PMID: 27495169
GSE110445	P. aeruginosa	RNA-seq for RpoN	Deng X	NA
GSE111903	P. aeruginosa	Sialic acid relieves RetS-dependent inhibition of GacS to induce a chronic infection state of Pseudomonas aeruginosa	Wang BX, Cady KC, Ribbeck K, Laub MT	NA
GSE112354	P. aeruginosa	Transcriptome analysis of gene expression of PAK-AR2 and 1-9	You J, Yang H	PMID: 29748556
GSE112597	P. aeruginosa	The Pseudomonas aeruginosa PilSR two-component system regulates both twitching and swimming motilities	Kilmury SL, Burrows LL	PMID: 30042200
GSE112911	P. aeruginosa	Genome-wide analysis of Differential Responses of Pseudomonas aeruginosa PAO1 and PA14 cells to Interfacial Stress	Niepa TH	PMID: 29259206
GSE121243	P. aeruginosa	RNA-seq for MvfR, RhlR and QscR	Deng X	PMID: 31270321
GSE122048	P. aeruginosa	Transcriptional profiling of Pseudomonas aeruginosa and Staphylococcus aureus during in vitro co-culture	Tognon M, Köhler T	PMID: 30630428
GSE123356	P. aeruginosa	Determination of Pseudomonas aeruginosa transcriptome induced by oleic acid or its derived oxylipins 10-HOME and 7,10-DiHOME.	Gadila SK, Martínez E, Campos-Gómez J	PMID: 30793044
GSE124385	P. aeruginosa	Response of Pseudomonas aeruginosa to the innate immune system-derived oxidants hypochlorous acid and hypothiocyanous acid	Farrant KV, Spiga L, Davies JC, Williams HD	PMID: 33106346
GSE125646	P. aeruginosa	Transcriptional modulation of Quoring-sensing signaling throught QslA in Pseudomonas aeruginosa PA14 and PAO1.	Lomas R, Conesa A, Bleves S, Voulhoux R, Ize B, Gimenez M, Laubier A, Soscia C, Chauvet C	NA
GSE130190	P. aeruginosa	Genomic, transcriptomic, and structural analysis of Pseudomonas virus PA5oct highlights the molecular complexity among Jumbo phages	Blasdel B, Lood C, Danis-Wlodarczyk K	PMID: 32154616
GSE136111	P. aeruginosa	Conditional Hfq association with small non-coding RNAs in Pseudomonas aeruginosa revealed through comparative UV crosslinking immunoprecipitation followed by high-throughput sequencing [RNA-Seq]	Chihara K, Bischler T, Barquist L, Monzon V, Noda N, Vogel J, Tsuneda S	PMID: 31796567
GSE138731	P. aeruginosa	Next Generation Sequencing Facilitates Quantitative Analysis of control of Pseudomonas aeruginosa PAO1 and farnesol-treated P. aeruginosa PAO1 Transcriptomes	Li W, Li H	NA
GSE142448	P. aeruginosa	Transcriptome profiles of P. aeruginosa treated with manuka honey and its key components	Bouzo D, Cokcetin N, Li L, Ballerin G, Bottomley A, Lazenby J, Whitchurch C, Paulsen I, Hassan K, Harry L	PMID: 32606022
GSE142464	P. aeruginosa	Pseudomonas aeruginosa core metabolism exerts a widespread growth-independent control on virulence	Promponas VJ, Apidianakis Y	PMID: 32528034
GSE148597	P. aeruginosa	Transcriptional profiling of Pseudomonas aeruginosa and Candida albicans grown in mono-cultures and co-culture.	Doing G, Hogan DA	PMID: 32813693
GSE148955	P. aeruginosa	RNA-Seq analysis of Pseudomonas aeruginosa response to testosterone	Vidaillac C	PMID: 32994320
GSE152480	P. aeruginosa	Control of a programmed cell death pathway in Pseudomonas aeruginosa by a ppGpp-responsive antiterminator [RNAtag-seq]	Pena JM, McFarland KA, Kambara TK, Ramsey KM, Deighan P, Dove SL	PMID: 33731715
GSE153067	P. aeruginosa	Introducing Differential RNAseq mapping to track the phage infection process for Pseudomonas virus ɸKZ	Wicke L, Ponath F, Coppens L, Gerovac M, Lavigne R, Vogel J	PMID: 33103565
GSE156995	P. aeruginosa	Transcriptomic profiles of Pseudomonas aeruginosa PA14 grown in the presence or absence of mucins or mucin-glycans	Ribbeck K, Wheeler K, Wang B	PMID: 33125866
GSE163234	P. aeruginosa	The LysR-type transcriptional regulator BsrA (PA2121) is engaged in the control of vital metabolic pathways in Pseudomonas aeruginosa (RNA-seq)	Modrzejewska M, Kawalek A, Bartosik AA	PMID: 34254827
GSE163248	P. aeruginosa	Dkstatin-treated Pseudomonas aeruginosa trascriptome	Min KB, Yoon SS	NA
GSE166602	P. aeruginosa	Targeting bacterial gyrase with cystobactamid, fluoroquinolone and aminocoumarin antibiotics induces distinct molecular signatures in Pseudomonas aeruginosa	Franke R, Overwin H, Häussler S, Brönstrup M	PMID: 34254824
GSE166986	P. aeruginosa	The DEAD-box RNA helicases RhlE2 is a global regulator of Pseudomonas aeruginosa lifestyle and pathogenesis	Hausmann S, Gonzalez D, Geiser J, Valentini M	PMID: 34151378
GSE179150	P. aeruginosa	Comparison of the Pseudomonas aeruginosa PA2504 deficient strain and the PAO1161 wild type strain	Drabinska J, Kraszewska E	PMID: 34575996
GSE71880	P. aeruginosa	Transcriptome analyses of continuous cultures of Pseudomonas aeruginosa growing slowly under oxygen and nitrate limitation	Thao S, Harwood CS, Oda Y, Hager KR, Radey M, Brittnacher MJ, Hayden HS	NA
GSE87213	P. aeruginosa	Differential gene expression of Pseudomonas aeruginosa ΔPA14_22470 (ΔPA3225) versus UCBPP-PA14 wildtype in planktonic and biofilm cells	Hall CW, Zhang L, Mah T	PMID: 28584154
GSE99729	P. aeruginosa	Transcriptional and mutational profiling of an aminoglycoside resistant Pseudomonas aeruginosa small colony variant	Schniederjans M, Koska M, Häussler S	NA
GSE99981	P. aeruginosa	Next generation sequencing of Pseudomonas aeruginosa PAO1 in the presence of Copper Nanoparticles Stress	Guo J, Gao S	NA
GSE124206	Porphyromonas species	Comparison of Porphyromonas gingivalis W83 gene expression when grown with or without galactose	Moye ZD, Gormley CM, Davey ME	PMID: 30552185
GSE78126	Porphyromonas species	Porphyromonas gingivalis transcriptome in presence or absence of pABA	Kuboniwa M, Hendrickson EL, Wang Q, Sakanala A, Wang T, Beck DA, Miller DP, Whiteley M, Amano A, Wang H, Hackett M, Lamont RJ	PMID: 28293219
GSE106456	S. aureus	The conserved regulatory RNA RsaE down-regulates the arginine degradation pathway in Staphylococcus aureus [ssRNA-Seq]	Rochat T, Gautheret D, Toffano-Nioche C, Bouloc P	PMID: 29986060
GSE122048	S. aureus	Transcriptional profiling of Pseudomonas aeruginosa and Staphylococcus aureus during in vitro co-culture	Tognon M, Köhler T	PMID: 30630428
GSE122065	S. aureus	MS2-affinity purification coupled with RNA sequencing (MAPS) reveals S. aureus RsaI sRNA targetome	Caldelari I, Marzi S, Romby P	NA
GSE125741	S. aureus	Effect of apicidin on gene expression in Staphylococcus aureus USA300 strain LAC	Parlet CP, Kavanaugh JS, Crosby HA, Raja HA, El-Elimat T, Todd DA, Pearce CJ, Cech NB, Oberlies NH, Horswill AR	PMID: 30943400
GSE130777	S. aureus	Regulation of gene expression by MgrA in Staphylococcus aureus USA300 strain LAC	Crosby HA, Horswill AR	PMID: 27144398
GSE132179	S. aureus	RNA-Seq of WT Staphylococcus aureus and dpurR grown to exponential and stationary phase	Sause WE, Torres VJ	PMID: 31217288
GSE138090	S. aureus	Potentiating the activity of berberine for Staphylococcus aureus in a combinatorial treatment with thymol	Aksoy CS, Sariyar-Akbulut B	PMID: 33010366
GSE139071	S. aureus	Transcriptome Comparison of Staphylococcus aureus phoU Homologies: Genes Deletion strain and the Parent Strain in stationary phase (12 h)	Shang Y, Wang X, Qu D	PMID: 32670206
GSE139659	S. aureus	Intracellular Staphylococcus aureus persisters upon antibiotic exposure	Peyrusson F, Varet H, Legendre R, Sismeiro O, Coppée J, Wolz C, Tenson T, Van Bambeke F	PMID: 32366839
GSE147157	S. aureus	RNA-seq analysis of active anthraquinones as anti-biofilm agents of methicillin-resistant Staphylococcus aureus	Song Z	PMID: 34539607
GSE148024	S. aureus	Molecular reprogramming and phenotype switching in Staphylococcus aureus lead to high antibiotic persistence and affect therapy success	Huemer M, Mairpady Shambat S	PMID: 33574060
GSE152833	S. aureus	Bioplatforms Australia: Antibiotic Resistant Sepsis Pathogens Framework Initiative - Staphylococcus aureus BPH2986	Not Listed	NA
GSE152834	S. aureus	Bioplatforms Australia: Antibiotic Resistant Sepsis Pathogens Framework Initiative - Staphylococcus aureus BPH2947	Not Listed	NA
GSE152835	S. aureus	Bioplatforms Australia: Antibiotic Resistant Sepsis Pathogens Framework Initiative - Staphylococcus aureus BPH2900	Not Listed	NA
GSE152837	S. aureus	Bioplatforms Australia: Antibiotic Resistant Sepsis Pathogens Framework Initiative - Staphylococcus aureus BPH2819	Not Listed	NA
GSE152838	S. aureus	Bioplatforms Australia: Antibiotic Resistant Sepsis Pathogens Framework Initiative - Staphylococcus aureus BPH2760	Not Listed	NA
GSE40864	S. aureus	Investigating the sRNA and mRNA transcriptional response to antibiotics in methicillin-resistant Staphylococcus aureus using Illumina RNAseq	Howden BP	PMID: 23733475
GSE56294	S. aureus	Comparative genomics of Staphylococcus aureus and the application of a “pan-genome” for assigning RNA-Seq transcript reads from divergent strains and in vivo human nasal samples	Chaves-Moreno D, Wos-Oxley ML, Jáuregui R, Medina E, Pieper DH, Oxley AP	PMID: 26717500
GSE68772	S. aureus	The C-terminal region of the RNA helicase CshA is required for the interaction with the degradosome and turnover of bulk RNA in the opportunistic pathogen Staphylococcus aureus.	Giraud C, Hausmann S, Lemeille S, Prados J, Redder P, Linder P	PMID: 25997461
GSE83995	S. aureus	Characterization of the LFR Genomic Islet in Staphylococcus aureus CC30	Gill SR	NA
GSE89791	S. aureus	Changes in relative transcript amounts caused by ∆ftsH in Staphylococcus aureus USA300	Taeok B, Rusch DB, Ford J	PMID: 28814746
Stenotrophomonas maltophilia GSE99563	S. aureus	The Staphylococcus aureus α-Acetolactate Synthase ALS Confers Resistance to Nitrosative Stress	Carvalho SM, de Jong A, Kloosterman TG, Kuipers OP, Saraiva LM	PMID: 28744267
GSE121347	S. maltophilia	FLR19 response to pH	Gallagher T, Whiteson K	NA
GSE125704	S. maltophilia	Stenotrophomonas maltophilia differential gene expression in synthetic cystic fibrosis sputum identifies shared and cystic fibrosis strain-specific expression responses to the sputum environment	Willsey GG, Eckstrom K, LaBauve AE, Hinkel LA, Schutz K, LiPuma JJ, Wargo MJ	PMID: 31109991
GSE141276	S. maltophilia	The inactivation of enzymes belonging to the central carbon metabolism, a novel mechanism of developing antibiotic resistance	Gil-Gil T, Corona F, Martínez JL, Bernardini A	PMID: 32487742
GSE101583	Streptococcus species	KhpA and KhpB Regulate Peptidoglycan Synthesis and Cell Division in the “Superbug” Streptococcus pneumoniae	Zheng JJ, Tsui HT, Winkler ME	PMID: 28941257
GSE120640	Streptococcus species	Molecular singularities in a pheromone sensor triumvirate desynchronize the competence-predation interplay in the human commensal Streptococcus salivarius	Mignolet J, Cerckel G, Damoczi J, Ledesma-Garcia L, Coenye T, Hols P	PMID: 31433299
GSE132611	Streptococcus species	RNA-Sequencing of S. pneumoniae when exposed to the bacteriophage SpSL1	Furi L, Crawford LA, Oggioni MR	PMID: 31285240
GSE132733	Streptococcus species	Identifying the regulon of Two Component System 7 (SPD_0157 and SPD_0158) of Streptococcus pneumoniae	Andreassen PR, Pakula K, Jørgensen MG	PMID: 32130269
GSE142362	Streptococcus species	Transcriptomic comparison of D39 WT and SPD_0588 deletion mutant in Streptococcus pneumoniae D39 with 1 µg/ml methionine	Zhang C	NA
GSE142458	Streptococcus species	Global gene expression analysis of MGAS10870 serotype of Group A Streptococcus (Streptococcus pyogenes/GAS) in the absence or presence of 125µg/ml human calprotectin protein	Makthal N, Kumaraswami M	NA
GSE149546	Streptococcus species	S1-Domain RNA Binding Protein (CvfD) Is a New Post-Transcriptional Regulator That Mediates Cold Shock, Phosphate Transport, and Virulence in Streptococcus pneumoniae D39	Rusch DB, Winkler ME	NA
GSE152821	Streptococcus species	Bioplatforms Australia: Antibiotic Resistant Sepsis Pathogens Framework Initiative - Streptococcus pyogenes SP444	Not Listed	NA
GSE152822	Streptococcus species	Bioplatforms Australia: Antibiotic Resistant Sepsis Pathogens Framework Initiative - Streptococcus pyogenes PS006	Not Listed	NA
GSE152823	Streptococcus species	Bioplatforms Australia: Antibiotic Resistant Sepsis Pathogens Framework Initiative - Streptococcus pyogenes PS003	Not Listed	NA
GSE152824	Streptococcus species	Bioplatforms Australia: Antibiotic Resistant Sepsis Pathogens Framework Initiative - Streptococcus pyogenes HKU419	Not Listed	NA
GSE152826	Streptococcus species	Bioplatforms Australia: Antibiotic Resistant Sepsis Pathogens Framework Initiative - Streptococcus pyogenes 5448	Not Listed	NA
GSE152827	Streptococcus species	Bioplatforms Australia: Antibiotic Resistant Sepsis Pathogens Framework Initiative - Streptococcus pneumoniae 4559	Not Listed	NA
GSE152828	Streptococcus species	Bioplatforms Australia: Antibiotic Resistant Sepsis Pathogens Framework Initiative - Streptococcus pneumoniae 4496	Not Listed	NA
GSE152829	Streptococcus species	Bioplatforms Australia: Antibiotic Resistant Sepsis Pathogens Framework Initiative - Streptococcus pneumoniae 180/2	Not Listed	NA
GSE152832	Streptococcus species	Bioplatforms Australia: Antibiotic Resistant Sepsis Pathogens Framework Initiative - Streptococcus pneumoniae 180/15	Not Listed	NA
GSE152965	Streptococcus species	Bioplatforms Australia: Antibiotic Resistant Sepsis Pathogens Framework Initiative - Streptococcus pneumoniae 947	Not Listed	NA
GSE158512	Streptococcus species	The CovR environmental sensor orchestrates competence bimodality in salivarius streptococci	Knoops A, Vande Capelle F, Verhaegen M, Mignolet J, Fontaine L, Goffin P, Sass A, Coenye T, Delvigne F, Ledesma-Garcia L, Hols P	PMID: 35089064
GSE160737	Streptococcus species	Transcriptome comparison between emergent and historical emm4 group A Streptococcus strains from North America	DebRoy S, Sanson MA, Odo C, Shelburne SA, Flores AR	NA
GSE167217	Streptococcus species	Improved transformation efficiency of group A Streptococcus by inactivation of a type I restriction modification system	Finn MB, Ramsey KM, Dove SL, Wessels MR	PMID: 33914767
GSE173362	Streptococcus species	Identification of group A Streptococcus genes directly regulated by CsrRS and novel intermediate regulators [RNA-seq]	Finn MB, Ramsey KM, Dove SL, Wessels MR	PMID: 34253064
GSE181516	Streptococcus species	The LiaFSR transcriptome reveals an interconnected regulatory network in group A Streptococcus	Sanson MA, Vega LA, Shah B, Regmi S, Cubria MB, Horstmann N, Shelburne III SA, Flores AR	PMID: 34370508
GSE54199	Streptococcus species	Transcriptome and marker frequency analysis of E. coli (control vs. Trimethoprim) and S. pneumoniae (control vs. HPUra/Kanamycin)	Slager J, Kjos M, Attaiech L, Veening JW	PMID: 24725406
GSE67533	Streptococcus species	Transcriptome study of the covS-regulation of a Group A Streptococcus pyogenes M23ND	Liang Z, Bao Y, Mayfield JA, Ploplis VA, Castellino FJ	PMID: 26216843, PMID: 27329479
GSE77021	Streptococcus species	Changes in relative transcript amounts caused by ∆pbp1a, double ∆pbp1a mltG(∆488bp), and triple ∆pbp1a mltG(∆488bp) ∆pbp2b mutations in Streptococcus pneumoniae	Tsui HT, Zimmer K, Rusch DB, Bruce K, Winkler ME	PMID: 26933838
GSE86854	Streptococcus species	Whole genome transcriptome analysis of serotype M1 Group A Streptococcus (Streptococcus pyogenes) wild type and isogenic FabT mutants grown at 35C and 40C.	Musser JM, Beres SB, Eraso J	PMID: 27600505
GSE89964	Streptococcus species	Analysis of differential gene expression in the Streptococcus sanguinis brpT mutant	Stone VN, Xu P	PMID: 28046010
GSE90021	Streptococcus species	Analysis of differential gene expression in the Streptococcus sanguinis SSA_0351 mutant	El Rami FE, Xu P	PMID: 28869408
GSE95709	Streptococcus species	Transcriptomic comparison of wild-type and ptvR deletion mutant of Streptococcus pneumoniae D39	Liu X, Li J, Feng Z, Luo Y, Veening J, Zhang J	PMID: 28484041
GSE97218	Streptococcus species	Analysis of differential gene expression in the Streptococcus sanguinis SK36 treated with sub-inhibitory dose of Ampicillin for 3 time periods.	El-Rami FE, Xu P	PMID: 29393020
GSE97357	Streptococcus species	Analysis of differential gene expression in the Streptococcus sanguinis SK36 treated with heat shock for 3 periods of time	El-Rami FE, Xu P	NA
