# Supplementary material for: CF-Seq, an accessible web application for rapid re-analysis of cystic fibrosis pathogen RNA sequencing studies
Source: Sci Data. 2022 Jun 16;9:343. doi: 10.1038/s41597-022-01431-1 (PMC9203545; doi:10.1038/s41597-022-01431-1)
Supplement: Supplementary file 5 — Supplementary Table S5 [file 41597_2022_1431_MOESM5_ESM.xlsx]

## Sheet: Sheet1
Objective #	Description	Working (Y/N)	Notes	Fixed
1A.1	For AF studies, do all potential filtering inputs show up before any are selected? Also, make a note here if any of the filtering inputs are repeated, misspelled, or don’t make sense to you
1A.2	Select each individual filter input (e.g., Strain = A1163) and view the contents of the other drop-down menus. Make sure that they narrow down to reflect the studies matching the selected filter input. After selecting each item, view the filtered table to make sure the proper study pops up.
1A.3	Select all possible combinations (E.g., Strain = A1163, Treatment = Pseudomonas Exposure, Medium = AMM) of filter inputs and ensure that the proper studies materialize when you press the “Finalize Inputs” button
1B.1	Species: Bacteroides
	See 1A.1 Description
1B.2	Species: Bacteroides
	See 1A.2 Description
1B.3	Species: Bacteroides
	See 1A.3 Description
1C.1	Species: Burkholderia
	See 1A.1 Description
1C.2	Species: Burkholderia
	See 1A.2 Description
1C.3	Species: Burkholderia
	See 1A.3 Description
1D.1	Species: CA
	See 1A.1 Description
1D.2	Species: CA
	See 1A.2 Description
1D.3	Species: CA
	See 1A.3 Description
1E.1	Species: CD
	See 1A.1 Description
1E.2	Species: CD
	See 1A.2 Description
1E.3	Species: CD
	See 1A.3 Description
1F.1	Species: FN
	See 1A.1 Description
1F.2	Species: FN
	See 1A.2 Description
1F.3	Species: FN
	See 1A.3 Description
1G.1	Species: HI
	See 1A.1 Description
1G.2	Species: HI
	See 1A.2 Description
1G.3	Species: HI
	See 1A.3 Description
1H.1	Species: MA
	See 1A.1 Description
1H.2	Species: MA
	See 1A.2 Description
1H.3	Species: MA
	See 1A.3 Description
1I.1	Species: PA
	See 1A.1 Description
1I.2	Species: PA
	See 1A.2 Description
1I.3	Species: PA
	See 1A.2 Description
1J.1	Species: Porphyromonas
	See 1A.1 Description
1J.2	Species: Porphyromonas
	See 1A.2 Description
1J.3	Species: Porphyromonas
	See 1A.3 Description
1K.1	Species: SA
	See 1A.1 Description
1K.2	Species: SA
	See 1A.2 Description
1K.3	Species: SA
	See 1A.3 Description
1L.1	Species: SM
	See 1A.1 Description
1L.2	Species: SM
	See 1A.2 Description
1L.3	Species: SM
	See 1A.3 Description
1M.1	Species: Strep
	See 1A.1 Description
1M.2	Species: Strep
	See 1A.2 Description
1M.3	Species: Strep
	See 1A.3 Description
