# Supplementary material for: CF-Seq, an accessible web application for rapid re-analysis of cystic fibrosis pathogen RNA sequencing studies
Source: Sci Data. 2022 Jun 16;9:343. doi: 10.1038/s41597-022-01431-1 (PMC9203545; doi:10.1038/s41597-022-01431-1)
Supplement: Supplementary file 6 — Supplementary Table S6 [file 41597_2022_1431_MOESM6_ESM.xlsx]

## Sheet: Sheet1
Objective #	Description	Working (Y/N)	Notes	Fixed
2A.1	For each AF study, click the ‘Get More Info’ button and make sure that the correct set of metadata appears
2A.2	Choose several different sets of filtering inputs – after finalizing each, click the ‘Get More Info’ button and again make sure that the correct set of metadata appears for each study present. In other words, filtering should not cause the metadata under ‘more info’ to not match the studies that are shown.
1B.1	Species: Bacteroides
	See 1A.1 Description
1B.2	Species: Bacteroides
	See 1A.2 Description
2C.1	Species: Burkholderia
	See 2A Description
2C.2	Species: Burkholderia
	See 2A Description
2D.1	Species: CA
	See 2A Description
2D.2	Species: CA
	See 2A Description
2E.1	Species: CD
	See 2A Description
2E.2	Species: CD
	See 2A Description
2F.1	Species: FN
	See 2A Description
2F.2	Species: FN
	See 2A Description
2G.1	Species: HI
	See 2A Description
2G.2	Species: HI
	See 2A Description
2H.1	Species: MA
	See 2A Description
2H.2	Species: MA
	See 2A Description
2I.1	Species: PA
	See 2A Description
2I.2	Species: PA
	See 2A Description
2J.1	Species: Porphyromonas
	See 2A Description
2J.2	Species: Porphyromonas
	See 2A Description
2K.1	Species: SA
	See 2A Description
2K.2	Species: SA
	See 2A Description
2L.1	Species: SM
	See 2A Description
2L.2	Species: SM
	See 2A Description
2M.1	Species: Strep
	See 2A Description
2M.2	Species: Strep
	See 2A Description
