# Supplementary material for: CF-Seq, an accessible web application for rapid re-analysis of cystic fibrosis pathogen RNA sequencing studies
Source: Sci Data. 2022 Jun 16;9:343. doi: 10.1038/s41597-022-01431-1 (PMC9203545; doi:10.1038/s41597-022-01431-1)
Supplement: Supplementary file 7 — Supplementary Table S7 [file 41597_2022_1431_MOESM7_ESM.xlsx]

## Sheet: Sheet1
Objective #	Description	Working (Y/N)	Notes	Fixed
3A.1	For each AF study, select all potential comparisons and ensure that a unique differential expression analysis table materializes
3A.2	For each AF study, select all potential comparisons and ensure that a unique volcano plot materializes
3A.3	For each AF study, select all potential comparisons and ensure that a unique MA plot materializes
3A.4	While each comparison is selected, make sure that the ‘find a gene’ and ‘find a pathway’ features work properly (i.e., the selected gene is highlighted in red and the selected pathway genes are highlighted in green) for both the volcano plot and the MA plot. Test out a few different genes and pathways to make sure they work
3A.5	While each comparison is selected, make sure that the data table, volcano plot, and MA plot can all be downloaded, and once they are downloaded, that they appear just as they do in the app window. Test out a few comparisons per study
1B.1	Species: Bacteroides
	See 1A.1 Description
1B.2	Species: Bacteroides
	See 1A.2 Description
1B.3	Species: Bacteroides
	See 1A.3 Description
1B.4	Species: Bacteroides
	See 1A.2 Description
1B.5	Species: Bacteroides
	See 1A.3 Description
3C.1	Species: Burkholderia
	See 3A Description
3C.2	Species: Burkholderia
	See 3A Description
3C.3	Species: Burkholderia
	See 3A Description
3C.4	Species: Burkholderia
	See 3A Description
3C.5	Species: Burkholderia
	See 3A Description
3D.1	Species: CA
	See 3A Description
3D.2	Species: CA
	See 3A Description
3D.3	Species: CA
	See 3A Description
3D.4	Species: CA
	See 3A Description
3D.5	Species: CA
	See 3A Description
3E.1	Species: CD
	See 3A Description
3E.2	Species: CD
	See 3A Description
3E.3	Species: CD
	See 3A Description
3E.4	Species: CD
	See 3A Description
3E.5	Species: CD
	See 3A Description
3F.1	Species: FN
	See 3A Description
3F.2	Species: FN
	See 3A Description
3F.3	Species: FN
	See 3A Description
3F.4	Species: FN
	See 3A Description
3F.5	Species: FN
	See 3A Description
3G.1	Species: HI
	See 3A Description
3G.2	Species: HI
	See 3A Description
3G.3	Species: HI
	See 3A Description
3G.4	Species: HI
	See 3A Description
3G.5	Species: HI
	See 3A Description
3H.1	Species: MA
	See 3A Description
3H.2	Species: MA
	See 3A Description
3H.3	Species: MA
	See 3A Description
3H.4	Species: MA
	See 3A Description
3H.5	Species: MA
	See 3A Description
3I.1	Species: PA
	See 3A Description
3I.2	Species: PA
	See 3A Description
3I.3	Species: PA
	See 3A Description
3I.4	Species: PA
	See 3A Description
3I.5	Species: PA
	See 3A Description
3J.1	Species: Porphyromonas
	See 3A Description
3J.2	Species: Porphyromonas
	See 3A Description
3J.3	Species: Porphyromonas
	See 3A Description
3J.4	Species: Porphyromonas
	See 3A Description
3J.5	Species: Porphyromonas
	See 3A Description
3K.1	Species: Porphyromonas
	See 3A Description
3K.2	Species: SA
	See 3A Description
3K.3	Species: SA
	See 3A Description
3K.4	Species: SA
	See 3A Description
3K.5	Species: SA
	See 3A Description
3L.1	Species: SM
	See 3A Description
3L.2	Species: SM
	See 3A Description
3L.3	Species: SM
	See 3A Description
3L.4	Species: SM
	See 3A Description
3L.5	Species: SM
	See 3A Description
3M.1	Species: Strep
	See 3A Description
3M.2	Species: Strep
	See 3A Description
3M.3	Species: Strep
	See 3A Description
3M.4	Species: Strep
	See 3A Description
3M.5	Species: Strep
	See 3A Description
